# Supplementary material for: Synthetic Peucedanocoumarin IV Prevents α-Synuclein Neurotoxicity in an Animal Model of Parkinson’s Disease
Source: Int J Mol Sci. 2022 Aug 3;23(15):8618. doi: 10.3390/ijms23158618 (PMC9369442; doi:10.3390/ijms23158618)
Supplement: Supplementary file 1 [file ijms-23-08618-s001.zip]

Archive with 1 entries (1 files):
- ijms-1771308-supplementary.pdf
